# Supplementary material for: Identification and Characterization of EI (Elongated Internode) Gene in Tomato (Solanum lycopersicum)
Source: Int J Mol Sci. 2019 May 5;20(9):2204. doi: 10.3390/ijms20092204 (PMC6540210; doi:10.3390/ijms20092204)
Supplement: Supplementary file 1 [file ijms-20-02204-s001.zip]

Archive with 4 entries (3 files):
- Supplemental Materials/Figure.S1.tif
- Supplemental Materials/Figure.S2.tif
- Supplemental Materials/Supplemental table.docx
- Supplemental Materials/
